# Supplementary material for: Associations Between Disordered Microbial Metabolites and Changes of Neurotransmitters in Depressed Mice
Source: Front Cell Infect Microbiol. 2022 May 20;12:906303. doi: 10.3389/fcimb.2022.906303 (PMC9163491; doi:10.3389/fcimb.2022.906303)
Supplement: Supplementary file 2 [file Table_1.xlsx]

## Sheet: behavior data
Group	Total distance	CD(%)	CT(%)	BW-baseline	BW-4 week	SPF-baseline	SPF-4 week	IT
CM	1322.57	11.83	4.47	23.89	26.23	0.91	0.9	36.87
CM	1953.38	10.29	6.79	22.29	24.69	0.83	0.75	12.03
CM	820.94	19.22	9.26	21.13	24.22	0.86	0.92	19.27
CM	1665.25	9.23	13.08	20.37	24.17	0.94	0.91	32.33
CM	1485.77	16.25	9.66	22.77	26.15	0.87	0.86	48.6
CM	1582.77	15.8	7.03	21.39	25.08	0.79	0.91	0.83
CM	985.87	11.11	8.87	22.02	24.25	0.95	0.87	8.47
CM	1492.78	9.33	9.13	21.9	24.1	0.8	0.85	39.53
CM	1369.16	13.11	9.44	23.18	24.14	0.86	0.88	57.2
CM	1568.99	16.52	10.48	24.17	25.65	0.84	0.86	9.33
DM	1255.38	8.93	4.95	22.39	25.18	0.9	0.82	55.73
DM	1540.6	10.04	8.77	20.61	22.5	0.76	0.79	48.17
DM	1447.59	3.95	1.12	22.25	23.77	0.92	0.81	112.37
DM	784.82	6.49	1.47	22.74	22.91	0.83	0.69	71.17
DM	1684.4	6.36	3.26	22.54	25.5	0.93	0.77	62.83
DM	1079.69	2.14	3.14	19.38	23.93	0.79	0.73	85.2
DM	1348.91	12.93	10.71	22.29	24.16	0.84	0.89	109.1
DM	814.45	5.69	2.34	22.88	25.52	0.85	0.76	19
DM	1716.96	15.75	10.35	22.48	24.41	0.86	0.79	121.6
DM	1939.12	13.1	7.28	22.63	23.27	0.84	0.74	4.97

## Sheet: neurotransmitter
Group	Glutamate	Norepinephrine	Normetanephrine	Serotonin(5-HT)	Histamine	Homovanillic acid(HVA)	Tyrosine	Phenylalanine	Tryptophan	Threonine	Serine	Glutamine	4-Aminobutyric acid (GABA)	Levodopa(DOPA)	Dopamine	Epinephrine	3-Methoxytyramine hydrochloride	Tyramine	5-Hydroxyindole-3-acetic acid(5-HIAA)	5-Hydroxy-L-tryptophan	Arginine	rac 4-Hydroxy-3-methoxyphenylethylene Glycol(MHPG)	3,4-Dihydroxyphenylethyleneglyco(DHPG)	3,4-Dihydroxymandelic acid(DOMA)	3-Methoxy-4-hydroxymandelate(VMA)	3,4-Dihydroxyphenylacetate(DOPAC)	N-acetyl serotonin	Ornithine	Tryptamine	Phenylethylamine	Ethanolamine	5-Methoxytryptamine	3-Hydroxyanthranilic acid
CM	5.82129e+07	110813	1.06377e+07	30647.6	61270.6	801198	1.75291e+07	5.77695e+07	7.84868e+06	2.39926e+07	1.25106e+07	4.3113e+07	3.37678e+07	N/A	19218.3	N/A	90133.8	44923	289992	54545.1	3.4776e+06	191877	411132	18584	3825.4	1.00092e+06	95089.6	1.72895e+06	N/A	N/A	4.18371e+07	6416.8	N/A
CM	6.37089e+07	99707.2	1.25397e+07	37970.2	62109.7	1.43703e+06	2.11734e+07	6.3614e+07	7.93564e+06	2.39534e+07	1.48668e+07	4.38724e+07	3.43562e+07	N/A	20407.9	N/A	64535.5	65059.1	418293	60607.7	3.22033e+06	269999	551383	26864.6	8692.3	915517	135919	1.67182e+06	N/A	N/A	4.43852e+07	4442.4	N/A
CM	6.31836e+07	136481	7.11588e+06	41499.4	74595.3	456404	2.6104e+07	5.40837e+07	5.43275e+06	2.15548e+07	1.67536e+07	4.54083e+07	2.64617e+07	N/A	43426.9	N/A	43215.2	694477	100130	63409.7	3.32183e+06	173535	250277	24093.5	2433.45	519668	70046.8	1.47725e+06	N/A	N/A	3.88979e+07	4936	N/A
CM	6.17231e+07	61946.8	9.77686e+06	23056.1	90731.1	773898	1.64312e+07	5.50205e+07	6.39197e+06	2.29332e+07	1.40458e+07	4.42141e+07	2.94554e+07	N/A	7117.71	N/A	63848.4	63146.8	285274	44368	3.26829e+06	195269	358294	47291.8	2783.9	801961	95089.6	1.80781e+06	N/A	N/A	4.32599e+07	6910.4	N/A
CM	6.41961e+07	101453	1.31831e+07	21967.7	107264	1.0829e+06	2.18904e+07	6.3495e+07	9.63582e+06	3.01923e+07	1.87038e+07	5.15122e+07	4.20767e+07	N/A	13285.2	N/A	100189	89671.1	356767	122307	5.28489e+06	276761	666071	61698.8	2783.9	1.50936e+06	114055	2.77571e+06	N/A	N/A	4.6157e+07	10859.2	N/A
CM	6.82502e+07	237175	1.97746e+07	115268	107274	2.03821e+06	1.78882e+07	6.78426e+07	1.10951e+07	2.57585e+07	1.77338e+07	4.85153e+07	4.10193e+07	N/A	68583.3	N/A	73372.4	54874.7	468497	88420	4.87627e+06	340884	531063	60377.2	4695.37	973477	172202	2.93633e+06	N/A	N/A	4.87833e+07	12340	N/A
CM	6.65831e+07	148574	9.15613e+06	65093.5	58888.9	660893	1.56481e+07	5.79714e+07	6.42846e+06	2.24155e+07	1.40331e+07	4.42289e+07	2.58756e+07	N/A	57901.7	N/A	65856.1	40696.1	191268	58899.2	3.4041e+06	149624	250124	23641	6261.32	818322	78574.9	1.69396e+06	N/A	N/A	4.10928e+07	7404	N/A
CM	6.56761e+07	108098	1.48885e+07	40954	66750.5	1.64899e+06	1.26917e+07	6.83552e+07	1.09396e+07	2.69007e+07	1.86397e+07	4.7384e+07	3.62906e+07	N/A	19699.6	N/A	87992.8	46218.2	512112	56427.6	4.22274e+06	282113	830426	38658.9	5559.98	1.3635e+06	165862	1.9864e+06	N/A	N/A	5.17572e+07	7897.6	N/A
CM	6.58437e+07	113775	1.0162e+07	36341.3	92537.7	1.10919e+06	1.7988e+07	6.02939e+07	7.77003e+06	2.38743e+07	1.50842e+07	4.4774e+07	3.23787e+07	N/A	24680.1	N/A	59028.8	80203.8	302330	58206.4	3.99613e+06	200045	412590	38965.5	6432.84	902209	101262	1.82126e+06	N/A	N/A	4.45392e+07	5923.2	N/A
CM	6.6412e+07	74040	1.03791e+07	19795.8	83573.9	860693	3.45045e+07	6.05075e+07	8.41551e+06	2.67182e+07	1.62764e+07	4.37264e+07	3.0717e+07	N/A	7830.96	N/A	89859.9	60439.2	272571	104204	4.3744e+06	222403	364104	24972.5	6952.36	950319	122125	2.58807e+06	N/A	N/A	4.64043e+07	6416.8	N/A
DM	5.70328e+07	88601.2	8.62972e+06	24411	71086.7	661593	1.49142e+07	6.11016e+07	7.88761e+06	2.41915e+07	1.45783e+07	4.48441e+07	3.28632e+07	N/A	47696.6	N/A	55798.6	85988.7	181750	65539	4.04092e+06	140964	294137	61115.1	6604.37	891533	150622	2.15511e+06	N/A	N/A	3.97664e+07	6910.4	N/A
DM	5.6838e+07	58121.4	5.53542e+06	6237.24	83847.8	490316	2.47265e+07	4.48824e+07	4.61133e+06	1.66252e+07	1.08667e+07	3.83074e+07	2.36113e+07	N/A	7828.5	N/A	41953.3	69987.9	145917	31807.6	2.37721e+06	182705	375136	17694.3	6256.38	445768	54078.8	914174	N/A	N/A	3.76221e+07	5430.2	N/A
DM	5.73155e+07	62447.2	6.53155e+06	18983.9	55241.2	550317	8.65132e+06	4.63556e+07	5.79699e+06	1.709e+07	1.20514e+07	4.17676e+07	2.89735e+07	N/A	9726.39	N/A	52367.5	40199.8	241356	70755.1	2.71486e+06	226164	556462	29891.2	2781.44	686879	74098	1.10587e+06	N/A	N/A	3.97561e+07	2961.6	N/A
DM	5.83761e+07	49606.8	4.75587e+06	17357.4	47388.1	531068	1.68233e+07	4.01734e+07	3.70152e+06	1.60828e+07	1.00337e+07	3.69847e+07	2.46042e+07	N/A	4985.36	N/A	36089.7	43866.1	170950	42748.5	2.27511e+06	143831	292386	17241.4	1043.96	570139	62062.8	1.10857e+06	N/A	N/A	3.73322e+07	2962	N/A
DM	6.51668e+07	75027.2	1.06629e+07	19595.4	59557.4	1.13547e+06	9.6883e+06	6.32083e+07	7.29499e+06	2.56516e+07	1.51641e+07	4.85684e+07	3.97338e+07	N/A	5933.07	N/A	72708.6	97674.4	309981	53419.4	4.27183e+06	244770	475300	35683.6	5217.35	989557	104530	2.13009e+06	N/A	N/A	4.96058e+07	2468	N/A
DM	5.15822e+07	22458.8	4.38823e+06	10034.9	31965.5	533378	1.94703e+07	3.87004e+07	3.98257e+06	1.24157e+07	8.04953e+06	3.28053e+07	2.34916e+07	N/A	4035.18	N/A	35226.8	51164.4	305231	30163.9	1.56997e+06	209014	405675	6542.67	5214.88	487778	58069.6	775559	N/A	N/A	3.67105e+07	5923.2	N/A
DM	6.02852e+07	70831.6	9.85166e+06	20341.3	61139.8	646474	9.61215e+06	5.37917e+07	6.05533e+06	2.07934e+07	1.36647e+07	4.46748e+07	2.89919e+07	N/A	8541.75	N/A	57547.6	67214.7	393616	40860.2	3.18904e+06	231969	565955	29443.2	4170.92	819430	76582	1.70461e+06	N/A	N/A	4.35276e+07	3948.8	N/A
DM	6.28437e+07	113775	1.32463e+07	25765.9	45722.2	993524	1.15789e+07	6.51362e+07	9.24355e+06	2.49662e+07	1.76079e+07	4.47345e+07	3.32206e+07	N/A	23490.4	N/A	119902	90684	355688	52986.2	4.26219e+06	223665	450195	36430.1	6256.38	1.00605e+06	148809	2.22911e+06	N/A	N/A	4.40072e+07	4442.4	N/A
DM	6.52022e+07	111554	5.69897e+06	19801.1	88816.5	543618	9.76348e+06	5.70689e+07	6.45816e+06	2.10129e+07	1.62887e+07	4.64824e+07	2.86488e+07	N/A	11626.7	N/A	63474.8	65708.6	228654	72201.7	4.09042e+06	251328	508697	27961.2	9731.32	1.06259e+06	64239.6	1.34219e+06	N/A	N/A	4.43698e+07	2961.8	N/A
DM	6.13298e+07	79716.4	8.70381e+06	25766.5	65058.9	1.01914e+06	1.5477e+07	5.2262e+07	6.06354e+06	2.17903e+07	1.43818e+07	4.25346e+07	3.13979e+07	N/A	21831.9	N/A	74046.2	64730.7	229236	82537.3	3.06989e+06	222972	435820	47399.3	8341.84	905676	79121.6	2.14141e+06	N/A	N/A	4.23882e+07	12340	N/A

## Sheet: fecal metabolites
Group	L-Thyronine	N-Acetylserotonin (N-Acetyl-5-hydroxytryptamine)	N-acetyltryptophan	2-Hydroxy-2-methylbutyric acid	N-Acetyl-L-tyrosine	3,4-Dihydroxymandelic acid	4-Hydroxyphenylpyruvic acid	Benzamide	Hippuric acid	Phenyllactic acid	Phenylpyruvic acid	Salicyluric acid	Vanillic acid	Phenylethylamine	3-Aminosalicylic acid	3-Hydroxyanthranilic acid	Hyocholic acid (HCA)	3-Dehydrocholic acid (3-DHCA)	7-Dehydrocholic acid (7-DHCA)	Apocholic acid	Beta-Muricholic acid (b-MCA)	Beta-Hyodeoxycholic acid (b-HDCA)	Beta-Ursodeoxycholic acid (b-UDCA)	Glycolithocholic acid-3-Sulfate	Isodeoxycholic acid (IsoDCA)	Isolithocholic acid (IsoLCA)	Ursocholic acid (UCA)	Chenodeoxycholic acid (CDCA)	Cholic acid (CA)	Deoxycholic acid (DCA)	Glycochenodeoxycholic acid (GCDCA)	Glycocholic acid (GCA)	Glycodeoxycholic acid (GDCA)	Glycohyodeoxycholic acid(GHDCA)	Glycolithocholic acid (GLCA)	Glycoursodeoxycholic acid (GUDCA)	Hyodeoxycholic acid (HDCA)	Murocholic acid (MoCA)	Tauro-a-muricholic acid	Tauro-b-muricholic acid (b-TMCA)	Tauro-w-muricholic acid	Taurochenodeoxycholic acid (TCDCA)	Taurocholic acid (TCA)	Taurodeoxycholic acid (TDCA)	Taurohyodeoxycholic acid(THDCA)	Taurolithocholic acid (TLCA)	Ursodeoxycholic acid (UDCA)	Omega-muricholic acid (w-MCA)	Ribonolactone
CM	42488	0.177475	7.47858	185.924	18.134	331.735	252.886	22.7644	20.2403	22.6933	3.09988	0.18229	12.59	18.7506	334.433	22.6486	9.47979e+06	890.161	53953.1	827.777	1.22118e+06	3218.42	117954	209.681	15835.1	192.931	2893	106305	279448	27156.4	37.5487	3225.36	12.5537	13.597	3.56672	95.3809	26779.3	6968.81	771947	827227	955180	45623.6	7318.77	57876.3	44041.1	659.431	126183	387445	334800
CM	61853	0.115838	2.35023	87.3631	21.9937	326.592	226.311	23.6917	18.7822	34.1552	9.04422	0.167338	24.5133	19.1617	569.729	83.9195	3.55065e+07	4994.08	315991	1897.77	2.97309e+06	14394.6	721826	1516.61	13173.5	256.718	8883.29	729069	284555	21307.8	137.729	3742.62	19.8545	44.4729	6.73046	196.489	21387.6	19525.7	376935	395896	469390	23083.9	7467.94	28925.9	25193.1	191.535	793060	392132	127645
CM	28953.1	2.27977	1.69952	89.0275	10.0487	93.4833	43.186	76.8372	4.24796	11.6074	2.0396	0.149792	13.6541	56.8697	367.29	7.93488	77009.9	2422.78	182490	1333.05	1.08096e+06	3042.31	615424	500.125	13779.5	259.382	25432.5	581781	203003	23739.9	86.4435	3270.83	61.9851	61.8425	3.52969	152.414	23892	7981.32	159055	165768	181990	15862.7	9883.47	18859.3	13923	215.335	690451	366696	185845
CM	88131.8	0.265835	6.5597	132.431	16.2651	117.023	197.399	369459	6.63429	59.7949	5.74217	2.27988	8.51734	369459	498.896	33.5322	3.43199e+07	2000.67	152714	1398.16	929797	9394.06	259835	547.47	12008	148.816	7262.93	255811	276071	20252.5	71.4661	7142.91	47.2536	68.3597	3.59109	155.861	19966.8	8608.36	520161	542972	616022	55894.8	26147.1	70112	17033.2	392.967	275324	333056	193634
CM	59681.6	2.9759	3.75532	70.9015	13.3861	267.814	219.636	101.132	6.62136	13.0525	3.90687	1.70376	23.9046	71.7984	665.536	27.5265	2.29127e+07	2197.59	135504	1659.35	1.30203e+06	11782.1	212439	1418.99	48.1308	593.163	5384.7	252581	254872	19159.1	31.604	4010.99	22.3272	32.867	3.05327	79.4912	20205	10926.3	232236	238469	257866	44470.8	11058.7	61256.2	21301.7	698.783	289869	355156	190943
CM	103947	0.410972	9.46882	189.968	53.1951	839.56	512.798	401459	13.4901	45.0726	8.96857	0.430171	20.0591	401459	1655.74	53.4465	2576.55	165.03	10750.2	891.044	43979	740.611	4504.44	972.72	471.852	173.668	1146.51	5275.47	63380.6	753.933	51.8826	5748.46	70.9448	123.618	5.34941	90.8407	788.258	5698.88	1.34825e+06	1.41821e+06	1.51685e+06	170234	17270.9	211992	85054.3	457.143	3971.32	75221	611872
CM	120439	0.066796	3.99231	46.9496	13.9013	127.505	149.096	173525	20.8612	26.7546	6.71304	0.105097	4.90074	173525	347.432	19.7054	5.41461e+06	172.94	10418.6	75.7199	57940.3	376.06	14632	758.353	375.041	441.427	144.998	17335.5	35955.1	670.229	11.0275	1346.87	8.61975	15.4641	3.83712	37.6523	641.081	2238.95	234688	240324	253907	34924	4219.55	42786.2	12997.4	166.161	16924.1	41055.4	132020
CM	27432.1	0.124522	1.75707	69.5493	9.46458	239.542	42.7988	380335	16.6375	29.2126	5.2867	1.61722	9.2717	380335	371.756	7.86375	1.12265e+07	1876.98	175729	2413.37	1.13953e+06	17895.7	180814	575.874	17880.8	647.916	3150.58	175273	190411	28430.7	53.2351	1940.01	30.1538	31.5267	4.60792	87.372	28611.8	14943.3	167312	183344	192185	25770.9	2541.12	32076.8	15868.1	208.073	192453	303455	144576
CM	53062.9	0.697936	5.9178	118.088	20.076	198.244	161.448	305.57	6.73539	15.8985	6.15087	0.273331	52.1315	196.468	633.828	26.7662	52717	2712.99	86593.8	619.424	865484	43184.3	262761	402.803	4404.69	375.04	18349.1	241432	193154	7556.73	29.9419	1113.31	18.0117	21.302	1.34833	70.6555	7367.88	10568.8	98113.2	102310	111341	3603.04	5437.54	4606.79	5891.5	45.668	251244	266213	178694
CM	30094.1	0.182617	3.31268	55.972	15.1889	170.496	142.054	421178	4.87583	15.9804	4.031	0.345795	5.52274	421178	447.506	11.6403	7.29449e+06	2749.04	104431	1153.23	1.01005e+06	6138.67	196458	1117.04	35.7055	274.985	16195.1	209027	209969	15996.6	58.058	2677.07	61.063	78.1398	4.67765	108.021	15275.4	6627.24	212654	225680	242267	14981.7	3761.49	18388.2	13103.9	198.846	257895	341890	249450
DM	56907.6	0.191055	2.75374	82.7077	8.84941	423.211	111.863	401429	7.63967	9.28648	6.39768	0.0755126	12.1414	401429	559.315	9.38205	2.42851e+07	427.233	4335.61	531.023	286258	9242.09	248206	185.407	5293.7	191.2	224.136	251217	121917	9444.64	21.0454	1149.46	18.1596	19.9571	9.0973	50.4638	9010.98	5023.52	93434.3	112425	115116	21888.5	6118.63	27919.8	5783.13	201.796	238497	136262	236976
DM	84560.5	1.58802	7.82162	128.042	17.0962	295.818	202.698	100.476	15.9847	59.7517	3.33001	0.142882	35.4817	76.0191	786.545	83.5972	2.01651e+07	2773.11	16096.6	957.744	253060	23684.9	136636	650.825	4157.29	163.831	497.776	145147	143042	6940.48	6.85342	1028.73	11.5495	18.5958	2.03479	62.4478	6886.33	5796.89	12481.5	12767.6	13335.4	2621.62	6675.26	3017.43	788.398	51.8009	150329	177090	280843
DM	77173.8	0.0378633	6.72702	125.626	18.4477	595.594	184.448	637481	10.8399	50.2089	7.85518	0.340116	20.2392	5.40569	868.666	20.9385	7.95798e+07	2800.42	122928	2611.81	1.1502e+06	16822	361201	889.533	13569.7	471.134	1578.97	379924	259215	23215.7	39.2408	5005.29	24.7298	39.9442	4.62742	99.8908	22813.5	11678	533010	550093	565875	60064.6	6766.14	73156.8	33895.4	431.661	382631	326923	250392
DM	40084.8	0.0686752	4.77782	117.233	8.96978	153.284	85.5794	11.8715	6.36407	22.7031	6.81404	0.104719	13.4285	8.10347	904.438	13.0108	22662.6	450.758	32145.1	323.406	1.34255e+06	2437.11	94219.2	1004.63	2128.74	126.649	515.036	97036.9	159134	3410.41	15.3929	532.336	8.79242	4.24538	2.09276	27.9669	3631.11	3154.39	96475.6	94541.4	108483	3263.52	3284.75	3898.62	8136.6	39.2003	105922	198217	127352
DM	59394.3	0.0815544	5.99814	130.609	33.1471	166.042	131.487	290080	4.00751	23.0349	3.37451	3.23607	14.905	290080	1091.4	28.4435	4.46834e+06	172.631	19383.7	182.546	222665	661.65	18305.7	585.582	2378.45	158.816	611.92	17714.9	160104	3930.31	91.0257	7428.39	115.4	132.446	8.89713	177.272	3637.63	1246.18	1.27655e+06	1.32443e+06	1.45526e+06	208025	9191.36	264140	169238	680.543	19418.9	175912	343602
DM	65274.2	0.265278	3.69286	58.9686	7.91926	188.097	153.116	3.86167	16.7443	33.1052	4.30988	0.242426	15.3458	3.57119	716.694	19.3797	99490.3	1251.04	32719	810.237	497619	4119.75	170355	584.093	20.4158	1032.85	949.87	170518	154060	8170.79	3.10806	1077.92	24.8352	21.4415	8.62117	53.3736	7939.43	5826.18	9614.8	9875.54	10789	1562.68	4963.63	2118.17	482.496	58.9016	178646	187161	212535
DM	72853.6	0.0537987	5.54611	88.9264	17.2742	407.341	200.313	330437	9.89904	18.7415	8.23572	0.439722	17.5387	330437	665.36	29.7507	1.29644e+07	943.276	33817.5	957.817	348719	5091.18	74672.8	372.051	3758.85	211.864	1027.43	77532.8	220598	6501.53	65.2717	4576.12	27.886	45.208	4.25168	105.863	6554.68	2708.68	647601	638676	664151	66044.8	3783.79	77417.6	39044	490.287	75703.1	269603	306954
DM	145261	0.133685	4.27776	72.307	8.039	596.935	69.2271	272627	3.89349	10.9182	3.25167	0.132359	8.35541	272627	573.402	35.8797	5.84502e+06	145.198	5965.3	188.459	68326.5	1405.32	18833.9	564.984	935.465	170.571	93.2533	24320.7	39249.4	1696.83	8.58054	893.745	19.2939	13.6302	10.254	122.151	1677.87	2230.26	112789	108081	125154	20052.5	5314.06	26380.7	5089.39	175.503	24260.1	47233	152391
DM	74842.1	0.308494	1.40782	51.5191	18.034	252.456	124.147	225732	5.90729	11.614	5.63631	0.148404	9.33569	225732	592.283	18.4385	8302.51	433.653	49715.8	237.173	167902	649.646	136233	555.468	2761.65	187.652	20507	150044	132817	4489.36	106.857	6648.87	72.6974	89.7733	2.54036	181.637	4547.57	3974.02	914341	1.02745e+06	1.0984e+06	101198	5958.28	130184	54729.8	191.691	152485	186778	177989
DM	81044.2	0.372863	7.21854	192.367	25.1425	887.01	207.261	423682	12.111	20.643	5.1664	0.945993	14.2794	423682	1467.57	29.119	1.19102e+06	180.122	7406.25	866.955	29289.2	806.616	3737.44	816.327	441.009	340.399	113.274	4585.88	49918	758.099	29.1395	4826.59	24.9229	56.6171	3.41299	71.3496	774.129	6348.7	610371	618722	723485	62547.5	28400	75836	43598.6	260.438	4689.05	60475.3	434401
[truncated: 208 more columns]
